# Supplementary material for: Quercetin Decreases Corneal Haze In Vivo and Influences Gene Expression of TGF-Beta Mediators In Vitro
Source: Metabolites. 2022 Jul 7;12(7):626. doi: 10.3390/metabo12070626 (PMC9318747; doi:10.3390/metabo12070626)
Supplement: Supplementary file 1 [file metabolites-12-00626-s001.zip]

Archive with 1 entries (1 files):
- metabolites-1768568-supplementary.pdf
